# Supplementary material for: Development of a Micellar-Promoted Heck Reaction for the Synthesis of DNA-Encoded Libraries
Source: Bioconjug Chem. 2023 Mar 8;34(4):756–63. doi: 10.1021/acs.bioconjchem.3c00051 (PMC10119937; doi:10.1021/acs.bioconjchem.3c00051)
Supplement: Supplementary file 2 — bc3c00051_si_002.zip [file bc3c00051_si_002.zip]

Archive with 109 entries (109 files):
- main.tex
- Images/DNA40.png
- Images/DNA45.png
- Images/DNA46.png
- Images/DNA47.png
- Images/DNA48.png
- Images/DNA49.png
- Images/DNA50.png
- Images/HPSynthesisGen.png
- Images/MMTDeprotection.png
- Images/IodoHP.png
- Images/Gen4wdAm.png
- Images/Peg4Ts.png
- Images/Peg4PhI.png
- Images/esterlinker.png
- Images/acidlinker.png
- Images/AminoHP.png
- Images/DNA52.png
- Images/DNA71.png
- Images/GenHeck.png
- Images/DNA54.png
- Images/DNA55.png
- Images/DNA56.png
- Images/SchemeS1.png
- Images/SchemeS2.png
- Images/Bn_acrylateR.png
- Images/Me_acrylateR.png
- Images/StyreneR.png
- Images/N-allyl_acetR.png
- Images/N-Ph_acrylR.png
- Images/N-acryloyl_morphR.png
- Images/SchemeS3.png
- Images/OverlayCatPA.png
- Images/SchemeS4.png
- Images/N-Et_acrylR.png
- Images/SchemeS5.png
- Images/IPhAmide.png
- Images/IPhEther.png
- Images/Bn_acrylate.png
- Images/N-acryloyl_morph.png
- Images/N-allyl_acet.png
- Images/N-Et_acryl.png
- Images/N-Ph_acryl.png
- Images/Me_acrylate.png
- Images/Styrene.png
- Images/4pyridyl.png
- Images/nitrile.png
- Images/StyrylHP.png
- Images/Tolyl.png
- Images/vinylbenzoicacid.png
- Images/3pyridyl.png
- Images/Brbenzene.png
- Images/iodoacid.png
- Images/iodophenol.png
- Images/DNA57.png
- Images/DNA58.png
- Images/DNA59.png
- Images/DNA60.png
- Images/DNA61.png
- Images/DNA62.png
- Images/DNA63.png
- Images/DNA64.png
- Images/DNAacrylophenone.png
- Images/DNA74.png
- Images/DNA75.png
- Images/HP2_Synthesis.png
- Images/HP3_Synthesis.png
- Images/HP1_Synthesis.png
- Images/Linker_Synthesis.png
- Images/acrylophenone.png
- Images/MVK.png
- Images/Pd0PdII.png
- Images/JakeMVKoligo.png
- Chrom_Spectra/HP39.PNG
- Chrom_Spectra/A40.PNG
- Chrom_Spectra/A45.PNG
- Chrom_Spectra/A46.PNG
- Chrom_Spectra/A47.PNG
- Chrom_Spectra/A48.PNG
- Chrom_Spectra/A49.PNG
- Chrom_Spectra/A50.PNG
- Chrom_Spectra/A54.PNG
- Chrom_Spectra/A55.PNG
- Chrom_Spectra/A56.PNG
- Chrom_Spectra/A57.PNG
- Chrom_Spectra/A58.PNG
- Chrom_Spectra/A59.PNG
- Chrom_Spectra/A60.PNG
- Chrom_Spectra/A61.PNG
- Chrom_Spectra/A62.PNG
- Chrom_Spectra/A63.PNG
- Chrom_Spectra/A64.PNG
- Chrom_Spectra/A72.PNG
- Chrom_Spectra/A71.PNG
- Chrom_Spectra/A73.PNG
- Chrom_Spectra/A74.PNG
- Chrom_Spectra/A75.PNG
- Chrom_Spectra/PEG4-Ts_1Hf.PNG
- Chrom_Spectra/PEG4-Ts_13Cf.PNG
- Chrom_Spectra/HP57.PNG
- Chrom_Spectra/HP58.PNG
- Chrom_Spectra/PEG4-PhI_1Hf.PNG
- Chrom_Spectra/PEG4-PhI_13Cf.PNG
- Chrom_Spectra/Acid-Peg4-PhI_1Hf.PNG
- Chrom_Spectra/Acid-Peg4-PhI_13Cf.PNG
- Chrom_Spectra/Ester-Peg4-PhI_1Hf.PNG
- Chrom_Spectra/Ester-Peg4-PhI_13Cf.PNG
- Chrom_Spectra/AcrylophenoneChrom.PNG
- Chrom_Spectra/MVKChrom.PNG
