# Supplementary material for: Development of a Micellar-Promoted Heck Reaction for the Synthesis of DNA-Encoded Libraries
Source: Bioconjug Chem. 2023 Mar 8;34(4):756–63. doi: 10.1021/acs.bioconjchem.3c00051 (PMC10119937; doi:10.1021/acs.bioconjchem.3c00051)
Supplement: Supplementary file 2 — bc3c00051_si_002.zip [file bc3c00051_si_002.zip › main.tex]

\documentclass{article}
\usepackage[utf8]{inputenc}
\usepackage[margin=1.2in]{geometry}
\usepackage{graphicx}
\usepackage{float}
\setlength{\parindent}{0em}
\setlength{\parskip}{1ex}

\title{Supporting Information: Development of a micellar-promoted Heck reaction for the synthesis of DNA-encoded libraries}
\author{Harriet A. Stanway-Gordon, Jake A. Odger and Michael J. Waring*}
\date{Cancer Research Horizons Therapeutic Innovation, Chemistry, School of Natural and Environmental Sciences, Bedson Building, Newcastle University, Newcastle upon Tyne, NE1 7RU, UK.}


\begin{document}

\maketitle
\tableofcontents
\pagebreak
\section{Solvents and Reagents}

Chemicals were purchased from Fluorochem, Sigma-Aldrich and TCI and used without further purification. Fmoc-NH-PEG$_4$-CO$_2$H linker was purchased from Key Organics. TPGS-750-M was purchased from Sigma-Aldrich; concentrations of surfactant in water are quoted as percentages (by weight) as used by the supplier. All water used with DNA substrates was nuclease-free water purchased from ThermoFisher. DNA was purchased from Sigma-Aldrich as either solid supported crude material or supplied as single strands after desalting. 

\section{Analytical Techniques}

FTIR spectra were measured using an Agilent Cary 630 FTIR as a neat sample. UV spectra were recorded on a Hitachi U-2800A spectrophotometer and were performed in ethanol. LC-MS analyses were conducted using a Waters Acquity UPLC system with PDA and ELSD. When a 2 min gradient was used, the sample was eluted on an Acquity UPLC BEH C18 column (1.7$\mu$m, 2.1 x 50 mm), with a flow rate of 0.6 mL/min using 5-95\% 0.1\% HCOOH in MeCN. HRMS analysis was conducted using an Agilent 6550 iFunnel QTOF LC-MS in either positive or negative mode with an Agilent 1260 Infinity UPLC system. The sample was eluted on an Acquity UPLC BEH C18 column (1.7$\mu$m, 2.1 x 50 mm), with a flow rate of 0.7 mL/min at a gradient of 1.2 min 5-95\% 0.1\% HCOOH in MeCN with 0.1\% aq. HCOOH. Exact masses were calculated using ChemDraw Professional 15.0.

$^1$H NMR spectra were obtained using a Bruker Avance III 500 spectrometer using a frequency of 500 MHz. $^{13}$C NMR spectra were acquired using the Bruker Avance III 500 spectrometer operating at a frequency of 126 MHz. The abbreviations for spin multiplicity are as follows: s = singlet; d = doublet; t = triplet; q = quartet; quin = quintet; sept = septet and m = multiplet. Combinations of these abbreviations are employed to describe more complex splitting patterns (e.g. dd = doublet of doublets) and where broadening of the peak is observed, spin multiplicity is accompanied by the prefix br = broad. Spectra were obtained as CDCl$_3$ solutions.

DNA mass spectrometry was conducted on an Agilent 6550 iFunnel QTOF in negative mode, using a standard 3200 m/z maximum and a 2 GHz extended dyanmic range; drying gas temperature was set to 260 $^o$C at 12 L/min, sheath gas temperature was set to 400 $^o$C at 12 L/min, nebulizer at 45 psig, VCap voltage of 4000 V and nozzle volatge of 2000 V.

Oligonucleotide LC was conducted using an Agilent 1260 Infinity 2 on an Agilent Advancedbio oligonucleotides column, 2.1 x 150 mm, with a gradient of 0.4 mL/min from 10\% MeOH to 40\% MeOH over 8 mins against a 200 mM HFIP:8 mM TEA aqueous buffer solution; a 3 min flush at 95\% MeOH preceded each run. Alternatively an Agilent Advancebio oligonucleotide column, 2.1 x 100 mm was employed, with a gradient of 0.8 mL/min from 10\% MeOH to 50\% MeOH over 4 mins against a 50 mM HFIP:15 mM DIPEA aqueous buffer solution. A 1 min flush at 95\% MeOH preceded each run. Analysis of data was conducted with Agilent Qualitative Analysis version 7. 

%Do you need electrophoresis bit- no unless you're discussing stuff which you probably aren't

DNA concentrations were calculated using a NanoDrop$^{TM}$One/OneC Microvolume UV-Vis Spectrophotometer, pipetting 1 $\mu$L onto the loading plate.  

\section{Chromatography and Equipment}

TLC utilised to monitor reaction progress was conducted on plates pre-coated with silica gel (Merck 60F254). The eluent was as stated (where this consisted of more than one solvent the ratio is stated as volume:volume) and visualisation was by short wave (254 nm) ultraviolet light. Flash column chromatography purifications were carried out using Biotage SP4 and Isolera automated flash sustems with UV montioring at 278 nm and collection at 254 nm. Grave Resolve pre-packed flash cartiridges were used for normal phase separations. 

Preparative HPLC purification was performed onan Agilent 1260 Infinity system with a Phenomenex Clarity 5$\mu$m Oligo-RP column, 21.2 x 250 mm using a gradient of 20\% MeOH to 60\% MeOH over 11 mins against a 200 mM HFIP:15 mM DIPEA aqueous buffer solution. Fractions were analysed at 260 nm wavelength. 

\section{Supplementary Figures and Tables}

\subsection{Figure S1: Scheme for Linker Synthesis}

 \begin{figure}[h!]
    \centering
    \includegraphics[width=13cm]{Images/Linker_Synthesis.png}
\end{figure} 

Conditions: \textit{i)} TsCl, NEt$_3$, DCM, 98\%; \textbf{ii)} 4-iodophenol, K$_2$CO$_3$, DMF, 50 $^o$C, 81\%; \textbf{iii)} ethyl diazoacetate, Rh$_2$(OAc)$_4$, DCM, 33\%; \textbf{iv)} KOH, EtOH, 48\%

 \subsection{Figure S2: Scheme for Construction of \textbf{HP-1}}
 
  \begin{figure}[h!]
    \centering
    \includegraphics[width=13cm]{Images/HP1_Synthesis.png}
\end{figure} 

Conditions: \textbf{i)} 3\% TCA/DCM; \textbf{ii)} 14-(4-iodophenoxy)-3,6,9,12-tetraoxatetradecanoic acid, HATU, DIPEA, DMF; \textbf{iii)} aq. NH$_3$/MeNH$_2$; \textbf{iv)} complementary strand, 80 $^o$C

\pagebreak

 \subsection{Figure S3: Incubation of HP-1 with Pd(0)/Pd(II) Sources}
 
 \begin{figure}[h!]
    \centering
    \includegraphics[width=13cm]{Images/Pd0PdII.png}
\end{figure} 

Comparison of chromatograms obtained following incubation of \textbf{HP-1} in the presence of Pd(0)/Pd(II) sources. Conditions: Red: 1 nmol DNA, 7.33 mM Pd$_2$(dba)$_3$, 7.33 mM dtbpf, 5.3 mM K$_3$PO$_4$, 2\% TPGS-750-M (30 $\mu$L)/15\% THF (4.5 $\mu$L), 60 $^o$C, 1 hr; Blue: 1 nmol DNA, 7.33 mM Pd(dtbpf)Cl$_2$, 5.3 mM K$_3$PO$_4$, 2\% TPGS-750-M (30 $\mu$L)/15\% THF (4.5 $\mu$L), 60 $^o$C, 1 hr


\subsection{Table S1: Ligand Screen} %Corresponds to table 5.17 in thesis
%Insert scheme here 
\begin{table}[h!]
      \centering
      \includegraphics[width=13cm]{Images/SchemeS1.png}\\
      \vspace{0.5cm}
  \begin{tabular}{lllll}
    \hline
   Entry & Catalyst & Ligand & Product (\%) & SM (\%) \\
    \hline
    1   & Pd$_2$(dba)$_3$ & CataCXium A & 11 & 89  \\
    2 & Pd$_2$(dba)$_3$ & P(o-tol)$_3$ & 7 & 93  \\
    3 & Pd$_2$(dba)$_3$  & QPhos & 16 & 84  \\
    4 & Pd$_2$(dba)$_3$ & XPhos & 37 & 63 \\
    5 & Pd$_2$(dba)$_3$ & JohnPhos & 29 & 71 \\
    6 & Pd[P(o-tol)$_3$]$_2$Cl$_2$ & N/A & 0 & 100 \\
    7 & Pd[P($^t$Bu)$_3$]$_2$ & N/A & 27 & 73 \\
    \hline
  \end{tabular}
\end{table}

General reaction conditions: 2 nmol DNA, 7.33 mM "Pd", 14.66 mM "L", 5.3 mM K$_3$PO$_4$, 500 mM N-ethylacrylamide, 2\% TPGS-750-M (30 $\mu$L)/15\% THF (4.5 $\mu$L), 60 $^o$C, 1 hr.

\pagebreak
\subsection{Table S2: Initial Scoping Reactions} %Corresponds to table 5.18 in thesis

\begin{table}[h!]
         \centering
           \includegraphics[width=13cm]{Images/SchemeS1.png}\\
      \vspace{0.5cm}
  \begin{tabular}{lllll}
    \hline
   Entry & Modification & Product (\%) & SM (\%) & Dehal (\%)\\
    \hline
    1   & 250 mM N-ethylacrylamide & 41 & 52 & 1  \\
    2 & 7.33 mM Pd$_2$(dba)$_3$/ 29.32 mM XPhos & 38 & 61 & 1  \\
    3 & 53 mM K$_3$PO$_4$  & 45 & 53 & 2  \\
    4 & 530 mM K$_3$PO$_4$ & 11 & 89 & 0 \\
    5 & 3.3\% TPGS-750-M & 41 & 58 & 1 \\
    6 & Combined factors$^a$, 2\% TPGS-750-M & 29 & 71 & 0 \\
    7 & Combined factors$^a$, 3.3\% TPGS-750-M & 23 & 77 & 0 \\
    8 & 125 mM N-ethylacrylamide$^b$ & 49 & 50 & 1\\
    \hline
  \end{tabular}
\end{table}

General reaction conditions: 2 nmol DNA, 3.67 mM Pd$_2$(dba)$_3$, 14.66 mM XPhos, 5.3 mM K$_3$PO$_4$, 500 mM N-ethylacrylamide, 2\% TPGS-750-M (30 $\mu$L)/15\% THF (4.5 $\mu$L), 60 $^o$C, 1 hr unless stated differently under modification column. $^a$"Combined factors" refers to the combination of those individually determined to show improvement to reaction progression, i.e. 250 mM N-ethylacrylamide, 53 mM K$_3$PO$_4$ and 7.33 mM Pd$_2$(dba)$_3$/ 29.32 mM XPhos; $^b$Reaction performed with 53 mM K$_3$PO$_4$.

\subsection{Tables S3-4: Screening of Pd Source and Substrate Scope}

\subsubsection*{Table S3: Pd Source Screen}

\begin{table}[H]
\centering
  \includegraphics[width=13cm]{Images/SchemeS1.png}\\
      \vspace{0.5cm}
  \begin{tabular}{llllll}
    \hline
   Entry & Catalyst & Ligand & Product (\%) & SM (\%) & Dehal (\%)\\
    \hline
    1   & PdCl$_2$ & XPhos & 86 & 10 & 4  \\
    2 & Pd(OAc)$_2$ & XPhos & 91 & 7 & 2  \\
    3 & [(cin)PdCl]$_2$ & XPhos & 95 & 0 & 5  \\
    4 & XPhosPdG3 & N/A & 100 & 0 & 0 \\
     \hline
  \end{tabular}
 \end{table}

General reaction conditions: 2 nmol DNA, 7.33 mM "Pd", 14.66 mM XPhos, 53 mM K$_3$PO$_4$, 125 mM N-ethylacrylamide, 2\% TPGS-750-M (30 $\mu$L)/15\% THF (4.5 $\mu$L), 60 $^o$C, 1 hr unless stated otherwise. Entry 4 relating to XPhosPdG3 contained no additional ligand resulting in overall reaction concentrations of 7.33 mM "Pd" and 7.33 mM XPhos.
\pagebreak
\subsubsection*{Table S4: Substrate Scope with XPhosPdG3}

\begin{table}[h!]
\centering
  \includegraphics[width=13cm]{Images/SchemeS2.png}\\
      \vspace{0.5cm}
  \begin{tabular}{lllll}
    \hline
   Entry & R & Product (\%) & SM (\%) & Dehal (\%)\\
    \hline
    1   & \includegraphics[width=1.2cm]{Images/Me_acrylateR.png}& 65$^a$ & 0 & 35\\ [0.25ex]
    2 & \includegraphics[width=1.2cm]{Images/Bn_acrylateR.png} & 52$^b$ & 0 & 48\\ [0.25ex]
    3 & \includegraphics[width=1.1cm]{Images/StyreneR.png} & 32 & 0 & 68\\ [0.25ex]
    4 & \includegraphics[width=1.3cm]{Images/N-allyl_acetR.png} & 15 & 0 & 85\\ [0.25ex]
    5 & \includegraphics[width=1.4cm]{Images/N-Ph_acrylR.png} & 85 & 0 & 15\\ [0.25ex]
    6 & \includegraphics[width=1.5cm]{Images/N-acryloyl_morphR.png} & 100 & 0 & 0\\
     \hline
  \end{tabular}
 \end{table}
 
 General reaction conditions: 2 nmol DNA, 7.33 mM XPhosPdG3, 53 mM K$_3$PO$_4$, 125 mM alkene, 2\% TPGS-750-M (30 $\mu$L)/15\% THF (4.5 $\mu$L), 60 $^o$C, 1 hr; $^a$20\% hydrolysed; $^b$33\% hydrolysed. 
 
 \subsection{Table S5: Influence of Alkene Concentration}
 
 \begin{table}[H]
\centering
  \includegraphics[width=13cm]{Images/SchemeS2.png}\\
      \vspace{0.5cm}
  \begin{tabular}{lllllll}
    \hline
   Entry & Pd/L & R & [Alkene] (mM) & Product (\%) & SM (\%) & Dehal (\%)\\
    \hline
    1 & XPhosPdG3 & \includegraphics[width=1.3cm]{Images/N-allyl_acetR.png}  & 125 & 30 & 0 & 70\\[0.25ex]
    2 & XPhosPdG3 & \includegraphics[width=1.3cm]{Images/N-allyl_acetR.png}  & 250 & 40 & 0 & 60\\[0.25ex]
    3 & XPhosPdG3 & \includegraphics[width=1.3cm]{Images/N-allyl_acetR.png}  & 500 & 45 & 0 & 55\\[0.25ex]
    4 & [(cin)PdCl]$_2$/XPhos & \includegraphics[width=1.3cm]{Images/N-allyl_acetR.png}  & 125 & N.D. & N.D. & N.D.  \\[0.25ex]
    5 & [(cin)PdCl]$_2$/XPhos & \includegraphics[width=1.3cm]{Images/N-allyl_acetR.png}  & 250 & 70 & 0 & 30  \\[0.25ex]
    6 & [(cin)PdCl]$_2$/XPhos & \includegraphics[width=1.3cm]{Images/N-allyl_acetR.png}  & 500 & 60 & 0 & 40\\[0.25ex]
    7 & [(cin)PdCl]$_2$/XPhos & \includegraphics[width=1.1cm]{Images/StyreneR.png} & 125 & 53 & 0 & 47\\[0.25ex]
    8 & [(cin)PdCl]$_2$/XPhos & \includegraphics[width=1.1cm]{Images/StyreneR.png} & 250 & 67 & 0 & 33\\[0.25ex]
    9 & [(cin)PdCl]$_2$/XPhos & \includegraphics[width=1.1cm]{Images/StyreneR.png} & 500 & 57 & 0 & 43\\
     \hline
  \end{tabular}
 \end{table}
 
 General reaction conditions: 2 nmol DNA, 7.33 mM "Pd", 14.66 mM "L", 53 mM K$_3$PO$_4$, 2\% TPGS-750-M (30 $\mu$L)/15\% THF (4.5 $\mu$L), 60 $^o$C, 1 hr. Entries relating to XPhosPdG3 contained no additional ligand resulting in overall reaction concentrations of 7.33 mM ”Pd” and 7.33 mM XPhos.
 
 \pagebreak
 
 \subsection{Tables S6-8: Catalyst Pre-activation}
 
 \subsubsection*{Table S6: Pre-activation Prior to Transfer}
 
 \begin{table}[h!]
\centering
  \includegraphics[width=13cm]{Images/SchemeS3.png}\\
      \vspace{0.5cm}
  \begin{tabular}{lllllll}
    \hline
   Entry & Pd/L & K$_3$PO$_4$ (mM) & RS:CS$^a$ & Product (\%) & SM (\%) & Dehal (\%)\\
    \hline
    1   & [(cin)PdCl]$_2$/XPhos & 53 & 1.1 & 9 & 89 & 2\\ 
    2 & XPhosPdG3 & 53 & 1.1 & 0 & 100 & 0\\ 
    3 & [(cin)PdCl]$_2$/XPhos & 530 & 1.0 & 11 & 86 & 14\\
    4 & XPhosPdG3 & 530 & 1.0 & 23 & 74 & 3\\ 
      \hline
  \end{tabular}
 \end{table}
 
  General reaction conditions: 2 nmol DNA, 7.33 mM "Pd", 14.66 mM "L", 250 mM styrene, 2\% TPGS-750-M (30 $\mu$L)/15\% THF (4.5 $\mu$L), 60 $^o$C, 1 hr. Entries relating to XPhosPdG3 contained no additional ligand resulting in overall reaction concentrations of 7.33 mM ”Pd” and 7.33 mM XPhos; $^a$Ratio of reactive and complementary strands expressed as reactive strand area divided by complementary strand area.
  
  "Pd", "L" and K$_3$PO$_4$ in THF/H$_2$O were mixed at 50 $^o$C in an eppendorf for 10 minutes prior to being added to the reaction. 
 
 
  \subsubsection*{Table S7: Pre-activation in Reaction Vial at 50 $^o$C}
  
   \begin{table}[h!]
\centering
  \includegraphics[width=13cm]{Images/SchemeS3.png}\\
      \vspace{0.5cm}
  \begin{tabular}{lllllll}
    \hline
   Entry & Pd/L & K$_3$PO$_4$ (mM) & RS:CS$^a$ & Product (\%) & SM (\%) & Dehal (\%)\\
    \hline
    1   & [(cin)PdCl]$_2$/XPhos & 53 & 1.1 & 23 & 74 & 3\\ 
    2 & XPhosPdG3 & 53 & 1.1 & 8 & 91 & 1\\ 
    3 & [(cin)PdCl]$_2$/XPhos & 530 & 1.0 & 42 & 50 & 8\\
    4 & XPhosPdG3 & 530 & 1.0 & 26 & 71 & 3\\ 
      \hline
  \end{tabular}
 \end{table}
 
  General reaction conditions: 2 nmol DNA, 7.33 mM "Pd", 14.66 mM "L", 250 mM styrene, 2\% TPGS-750-M (30 $\mu$L)/15\% THF (4.5 $\mu$L), 60 $^o$C, 1 hr. Entries relating to XPhosPdG3 contained no additional ligand resulting in overall reaction concentrations of 7.33 mM ”Pd” and 7.33 mM XPhos; $^a$Ratio of reactive and complementary strands expressed as reactive strand area divided by complementary strand area.
  
  "Pd", "L" and K$_3$PO$_4$ in THF/H$_2$O were heated at 50 $^o$C in the reaction vial for 10 minutes prior to addition of remaining reaction components. 
  
  \pagebreak
  
    \subsubsection*{Table S8: Pre-activation in Vial at Room Temperature}
  
     \begin{table}[H]
\centering
  \includegraphics[width=13cm]{Images/SchemeS3.png}\\
      \vspace{0.5cm}
  \begin{tabular}{lllllll}
    \hline
   Entry & Pd/L & Time$^a$ (min) & RS:CS$^b$ & Product (\%) & SM (\%) & Dehal (\%)\\
    \hline
    1   & [(cin)PdCl]$_2$/XPhos & 10 & 1.0 & 98 & 0 & 2\\ 
    2 & XPhosPdG3 & 10 & 1.1 & 26 & 72 & 2\\ 
    3 & [(cin)PdCl]$_2$/XPhos & 0 & 1.0 & 83 & 9 & 8\\
    4 & XPhosPdG3 & 0 & 1.0 & 30 & 68 & 2\\ 
      \hline
  \end{tabular}
 \end{table}
  
   General reaction conditions: 2 nmol DNA, 7.33 mM "Pd", 14.66 mM "L", 250 mM styrene, 2\% TPGS-750-M (30 $\mu$L)/15\% THF (4.5 $\mu$L), 60 $^o$C, 1 hr. Entries relating to XPhosPdG3 contained no additional ligand resulting in overall reaction concentrations of 7.33 mM ”Pd” and 7.33 mM XPhos; $^a$"Time" refers to length of time catalyst pre-activation was performed for; $^b$Ratio of reactive and complementary strands expressed as reactive strand area divided by complementary strand area.
  
  "Pd", "L" and K$_3$PO$_4$ in THF/H$_2$O were stood at room temperature in the reaction vial for the specified number of minutes prior to addition of remaining reaction components. 
  
 \subsection{Figure S4: Influence of Catalyst Pre-activation on Chromatograms}
 
 \begin{figure}[H]
     \centering
 \includegraphics[width=13cm]{Images/SchemeS4.png}
 \includegraphics[width=13cm]{Images/OverlayCatPA.png}
 \end{figure}

 Overlay of differences in chromatograms obtained utilising alternative modes of catalyst pre-activation with [(cin)PdCl]$_2$/XPhos. Both reaction progression and DNA integrity were improved through the incorporation and optimisation of the procedure. DP = desired product.

\pagebreak

 \subsection{Table S9: Substrate Scope After Implementation of Catalyst Pre-activation}
 
 \begin{table}[H]
\centering
  \includegraphics[width=13cm]{Images/SchemeS2.png}\\
      \vspace{0.5cm}
  \begin{tabular}{lllll}
    \hline
   Entry & R & Product (\%) & SM (\%) & Dehal (\%)\\
    \hline
    1   & \includegraphics[width=1.2cm]{Images/Me_acrylateR.png}& 94$^a$ & 2 & 4\\ [0.25ex]
    2 & \includegraphics[width=1.2cm]{Images/Bn_acrylateR.png} & 13$^a$ & 85 & 2\\ [0.25ex]
    3 & \includegraphics[width=1.4cm]{Images/N-Et_acrylR.png} & 88 & 12 & 0\\ [0.25ex]
    4 & \includegraphics[width=1.3cm]{Images/N-allyl_acetR.png} & 61 & 39 & 0\\ [0.25ex]
    5 & \includegraphics[width=1.4cm]{Images/N-Ph_acrylR.png} & 2 & 98 & 0\\ [0.25ex]
    6 & \includegraphics[width=1.5cm]{Images/N-acryloyl_morphR.png} & 72 & 28 & 0\\
     \hline
  \end{tabular}
 \end{table}
 
 General reaction conditions: 2 nmol DNA, 3.67 mM [(cin)PdCl]$_2$, 14.66 mM XPhos, 530 mM K$_3$PO$_4$, 250 mM alkene, 2\% TPGS-750-M (30 $\mu$L)/15\% THF (4.5 $\mu$L), 60 $^o$C, 1 hr; $^a$present as hydrolysed product.
 
 [(cin)PdCl]$_2$, XPhos and K$_3$PO$_4$ in THF/H$_2$O were stood at room temperature in the reaction vial for 10 minutes prior to addition of remaining reaction components. 
 
 \subsection{Tables S10-11: Co-solvent Screen and Substrate Scope}
 
 \subsubsection*{Table S10: Co-solvent Screen}
 
 \begin{table}[h!]
\centering
  \includegraphics[width=13cm]{Images/SchemeS5.png}\\
      \vspace{0.5cm}
  \begin{tabular}{llllll}
    \hline
   Entry & Co-solvent & Product (\%) & SM (\%) & Dehal (\%) & Other (\%)\\
    \hline
    1   & THF & 5 & 95 & 0 & 0 \\ 
    2 & DMF & 76 & 0 & 24 & 0\\ 
    3 & DMPU & 57 & 0 & 0 & 43$^a$\\
    4 & NMP & 63 & 0 & 0 & 37$^a$\\ 
      \hline
  \end{tabular}
 \end{table}
 
  General reaction conditions: 2 nmol DNA, 3.67 mM [(cin)PdCl]$_2$, 14.66 mM XPhos, 530 mM K$_3$PO$_4$, 250 mM N-phenylacrylamide, 2\% TPGS-750-M (30 $\mu$L)/15\% co-solvent (4.5 $\mu$L), 60 $^o$C, 1 hr; $^a$Variety of unidentified side products, 2-13\%.
 
 [(cin)PdCl]$_2$, XPhos and K$_3$PO$_4$ in co-solvent/H$_2$O were stood at room temperature in the reaction vial for 10 minutes prior to addition of remaining reaction components. 
 
 
 \subsubsection*{Table S11: Substrate Scope Employing DMF as Co-solvent}
 
  \begin{table}[H]
\centering
  \includegraphics[width=13cm]{Images/SchemeS2.png}\\
      \vspace{0.5cm}
  \begin{tabular}{llllll}
    \hline
   Entry & R & Product (\%) & SM (\%) & Dehal (\%) & Other (\%)\\
    \hline
    1   & \includegraphics[width=1.2cm]{Images/Me_acrylateR.png}& 84$^a$ & 10 & 6 & 0\\ [0.25ex]
    2 & \includegraphics[width=1.2cm]{Images/Bn_acrylateR.png} & 79$^b$ & 2 & 19 & 0\\ [0.25ex]
    3 & \includegraphics[width=1.4cm]{Images/N-Et_acrylR.png} & 100 & 0 & 0 & 0\\ [0.25ex]
    4 & \includegraphics[width=1.3cm]{Images/N-allyl_acetR.png} & 82 & 0 & 0 & 18\\ [0.25ex]
    5 & \includegraphics[width=1.4cm]{Images/N-Ph_acrylR.png} & 87 & 0 & 13 & 0\\ [0.25ex]
    6 & \includegraphics[width=1.5cm]{Images/N-acryloyl_morphR.png} & 100 & 0 & 0 & 0\\[0.25ex]
     7 & \includegraphics[width=1.1cm]{Images/StyreneR.png} & 82 & 12 & 6 & 0\\
     \hline
  \end{tabular}
 \end{table}
 
   General reaction conditions: 2 nmol DNA, 3.67 mM [(cin)PdCl]$_2$, 14.66 mM XPhos, 530 mM K$_3$PO$_4$, 250 mM alkene, 2\% TPGS-750-M (30 $\mu$L)/15\% DMF (4.5 $\mu$L), 60 $^o$C, 1 hr; $^a$Present as the hydrolysed product; $^b$67\% present as the hydrolysed product; $^c$Due to the solid nature of N-phenylacrylamide, this reagent was added first in this instance and as such was present during the catalyst pre-activation procedure.
 
 [(cin)PdCl]$_2$, XPhos and K$_3$PO$_4$ in DMF/H$_2$O were stood at room temperature in the reaction vial for 10 minutes prior to addition of remaining reaction components. 
 
 \subsection{Tables S12-13: Influence of Temperature and Additives}
 
 \subsubsection*{Table S12: Temperature Effects}
 
   \begin{table}[H]
\centering
  \includegraphics[width=13cm]{Images/SchemeS2.png}\\
      \vspace{0.5cm}
  \begin{tabular}{lllll}
    \hline
   Entry & R & Product (\%) & SM (\%) & Dehal (\%)\\
    \hline
    1 & \includegraphics[width=1.4cm]{Images/N-Ph_acrylR.png} & 95 &2 & 3\\ [0.25ex]
    2 & \includegraphics[width=1.2cm]{Images/Bn_acrylateR.png} & 96$^a$ & 1 & 3\\      \hline
  \end{tabular}
 \end{table}

   General reaction conditions: 2 nmol DNA, 3.67 mM [(cin)PdCl]$_2$, 14.66 mM XPhos, 530 mM K$_3$PO$_4$, 250 mM alkene, 2\% TPGS-750-M (30 $\mu$L)/15\% DMF (4.5 $\mu$L), 50 $^o$C, 2 hr; $^a$31\% present as the hydrolysed product.
 
 [(cin)PdCl]$_2$, XPhos and K$_3$PO$_4$ in DMF/H$_2$O were stood at room temperature in the reaction vial for 10 minutes prior to addition of remaining reaction components. 


\subsubsection*{Table S13: Additive Effects}

  \begin{table}[H]
\centering
  \includegraphics[width=13cm]{Images/SchemeS2.png}\\
      \vspace{0.5cm}
  \begin{tabular}{llllllll}
    \hline
   Entry & R & [Alkene] (mM) & L:Pd eq. & Additives & Product (\%) & SM (\%) & Dehal (\%)\\
    \hline
    1   & \includegraphics[width=1.2cm]{Images/Bn_acrylateR.png}& 250 & 1 & N/A & 98$^a$ & 0 & 2\\ [0.25ex]
    2 & \includegraphics[width=1.2cm]{Images/Bn_acrylateR.png} & 250 & 2 & N/A & 100$^a$ & 0 & 0\\ [0.25ex]
    3 & \includegraphics[width=1.2cm]{Images/Bn_acrylateR.png} & 250 & 4 & N/A & 77$^a$ & 23 & 0\\ [0.25ex]
    4 & \includegraphics[width=1.4cm]{Images/N-Ph_acrylR.png} & 250 & 2 & NaCl & 100 & 0 & 0\\ [0.25ex]
    5 & \includegraphics[width=1.2cm]{Images/Bn_acrylateR.png} & 250 & 2 & NaCl & 95$^a$ & 1 & 4\\ [0.25ex]
    6 & \includegraphics[width=1.4cm]{Images/N-Ph_acrylR.png} & 375 & 2 & N/A & 86 & 0 & 14\\[0.25ex]
     7 & \includegraphics[width=1.2cm]{Images/Bn_acrylateR.png} & 375 & 2 & N/A & 98$^a$ & 0 & 2\\
     \hline
  \end{tabular}
 \end{table}

   General reaction conditions: 2 nmol DNA, 3.67 mM [(cin)PdCl]$_2$, 14.66 mM XPhos, 530 mM K$_3$PO$_4$, 250 mM alkene, 2\% TPGS-750-M (30 $\mu$L)/15\% DMF (4.5 $\mu$L), 60 $^o$C, 1 hr unless indicated otherwise; $^a$Present as a mixture of both ester and the hydrolysed product.
 
 [(cin)PdCl]$_2$, XPhos and K$_3$PO$_4$ in DMF/H$_2$O were stood at room temperature in the reaction vial for 10 minutes prior to addition of remaining reaction components. 
 
\subsection{Figure S5: Scheme for Construction of \textbf{HP-2}}
  
 \begin{figure}[h!]
    \centering
    \includegraphics[width=13cm]{Images/HP2_Synthesis.png}
\end{figure} 

Conditions: \textbf{i)} 3\% TCA/DCM; \textbf{ii)} 1-(9H-fluoren-9-yl)-3-oxo-2,7,10, 13,16-pentaoxa-4-azaoctadecan-18-oic acid, HATU, DIPEA, DMF; \textbf{iii)} aq. NH$_3$/MeNH$_2$; \textbf{iv)} complementary strand, 80 $^o$C; \textbf{v)} 4-iodobenzoic acid, HATU, 2,6-lutidine, 3.5\% TPGS-750-M, 45 $^o$C
  
\subsection{Figure S6: Scheme for Construction of \textbf{HP-3}}

 \begin{figure}[h!]
    \centering
    \includegraphics[width=13cm]{Images/HP3_Synthesis.png}
\end{figure} 

Conditions: \textbf{i)} 3\% TCA/DCM; \textbf{ii)} 1-(9H-fluoren-9-yl)-3-oxo-2,7,10, 13,16-pentaoxa-4-azaoctadecan-18-oic acid, HATU, DIPEA, DMF; \textbf{iii)} aq. NH$_3$/MeNH$_2$; \textbf{iv)} complementary strand, 80 $^o$C; \textbf{v)} 4-vinylbenzoic acid, HATU, 2,6-lutidine, 3.5\% TPGS-750-M, 45 $^o$C
\pagebreak

\section{Procedures}
\subsection{Off-DNA}

\subsubsection{2-(2-(2-(2-hydroxyethoxy)ethoxy)ethoxy)ethyl 4-methylbenzenesulfonate} %1

\begin{figure}[h!]
    \centering
    \includegraphics[width=8cm]{Images/Peg4Ts.png}
\end{figure}

Under an N$_2$ atmosphere, tetraethylene glycol (3880 mg, 20 mmol) and NEt$_3$ (0.56 mL, 4 mmol) were suspended in DCM (50 mL) and the solution was cooled to 0 $^o$C. TsCl (380 mg, 2 mmol) was added in portions and the resulting reaction mixture was allowed to warm to room temperature and left to stir for 16 hours. The solution was diluted with DCM (50 mL) and washed with H$_2$O (3 x 50 mL), sat. NaHCO$_3$ (2 x 50 mL) and brine (50 mL). The organics were then dried over Na$_2$SO$_4$, filtered and concentrated to yield the product as a pale yellow oil (687 mg, 1.96 mmol, 98\%). No further purification was required.

R$_f$: 0.13 (1:19 MeOH/DCM); UV $\lambda_{max}$ (EtOH/nm) 222.4; IR $\nu_{max}$ (cm$^{-1}$) 3428 (s, br, O-H alcohol), 2866 (m, C-H alkane), 2090 (w, aromatic overtones), 1350 (s, S=O sulfonate), 1095 (s, C-O ether); $^1$H NMR (500 MHz, CDCl$_3$) $\delta$ 7.79 (d, \textit{J}= 8.1 Hz, 2H, H11), 7.33 (d, \textit{J}= 8.1 Hz, 2H, H12), 4.17-4.12 (m, 2H, H9), 3.73-3.66 (m, 4H, PEG-H), 3.66-3.64 (m, 2H, PEG-H), 3.64-3.60 (m, 2H, PEG-H), 3.60-3.54 (m, 6H, PEG-H),  2.44 (s, 3H, H14); $^{13}$C NMR: (126 MHz, CDCl$_3$) $\delta$ 144.92 (C10), 133.11 (C13), 129.94 (C12), 128.09 (C11), 72.56 (PEG-C), 70.86 (PEG-C), 70.78 (PEG-C), 70.60 (PEG-C), 70.47 (PEG-C), 69.37 (PEG-C), 68.83 (PEG-C), 61.86 (PEG-C), 21.76 (C14); LRMS(ES$^+$) \textit{m/z} calculated for C$_{15}$H$_{24}$O$_7$S: 349.1 ([M+H]$^+$); observed 349.2 [M+H]$^+$.

\subsubsection{2-(2-(2-(2-(4-iodophenoxy)ethoxy)ethoxy)ethoxy)ethan-1-ol} %2

\begin{figure}[h!]
    \centering
    \includegraphics[width=7.5cm]{Images/Peg4PhI.png}
\end{figure}

2-(2-(2-(2-hydroxyethoxy)ethoxy)ethoxy)ethyl 4-methylbenzenesulfonate (531 mg, 1.52 mmol) and K$_2$CO$_3$ (773 mg, 5.60 mmol) were suspended in DMF (10 mL) under N$_2$. 4-Iodophenol (308 mg, 1.40 mmol) was added to the solution and the reaction mixture was stirred at 60 $^o$C for 16 hours. H$_2$O (40 mL) was added to the reaction and extraction was performed with DCM (3 x 30 mL). Organic fractions were combined, washed with 10\% aq. citric acid (2 x 30 mL) and brine (30 mL), dried over Na$_2$SO$_4$, filtered and concentrated. The product was obtained as a colourless oil (465 mg, 1.13 mmol, 81\%).

R$_f$: 0.42 (1:19 MeOH/DCM); UV $\lambda_{max}$ (EtOH/nm) 281.0, 233.4; IR $\nu_{max}$ (cm$^{-1}$) 3429 (s, br, O-H alcohol), 2868 (m, C-H alkane), 1874 (w, aromatic overtones); $^1$H NMR (500 MHz, CDCl$_3$) $\delta$ 7.52 (d, \textit{J}= 8.6 Hz, 2H, H11), 6.68 (d, \textit{J}= 8.6 Hz, 2H, H12), 4.11-4.06 (m, 2H, H9), 3.87-3.76 (m, 2H, H8), 3.73-3.60 (m, 12H, PEG-H); $^{13}$C NMR: (126 MHz, CDCl$_3$) $\delta$ 158.90 (C10), 138.49 (C12), 117.37 (C11), 83.32 (C13), 71.45 (PEG-C), 71.15 (PEG-C), 70.89 (PEG-C), 70.72 (PEG-C), 70.58 (PEG-C), 69.90 (PEG-C), 69.27 (PEG-C), 67.70 (PEG-C); LRMS(ES$^+$) \textit{m/z} calculated for C$_{15}$H$_{21}$IO$_5$: 397.1 ([M+H]$^+$); observed 397.2 [M+H]$^+$

\subsubsection{Ethyl 14-(4-iodophenoxy)-3,6,9,12-tetraoxatetradecanoate} %3

\begin{figure}[h!]
    \centering
    \includegraphics[width=9cm]{Images/esterlinker.png}
\end{figure}

Under an N$_2$ atmosphere, 2-(2-(2-(2-(4-iodophenoxy)ethoxy)ethoxy)ethoxy)ethano-1-ol (465 mg, 1.13 mmol) and Rh$_2$(OAc)$_4$ (4 mg, 9 $\mu$mol) were suspended in DCM (20 mL) and cooled to 0 $^o$C. Ethyl diazoacetate (0.13 mL, 1.24 mmol) was added slowly and the reaction mixture was allowed to warm to room temperature and left to stir for 16 hours. The solution was then diluted with DCM (40 mL) and filtered through celite. The filtrate was washed with brine (20 mL), dried over Na$_2$SO$_4$, filtered and concentrated. Purification was performed via column chromatography (0-20\% MeOH/DCM) to yield the product as a pale yellow oil (221 mg, 0.37 mmol, 33\%).

R$_f$: 0.84 (1:19 MeOH/DCM); UV $\lambda_{max}$ (EtOH/nm) 233.4; IR $\nu_{max}$ (cm$^{-1}$) 2869 (m, C-H alkane), 1882 (w, aromatic overtones), 1747 (s, C=O ester), 1099 (s, C-O ether); $^1$H NMR (500 MHz, CDCl$_3$) $\delta$ 7.53 (d, \textit{J}= 9.0 Hz, 2H, H2), 6.69 (d, \textit{J}= 9.0 Hz, 2H, H3), 4.20 (q, \textit{J}= 7.1 Hz, 2H, H15), 4.14 (s, 2H, H13), 4.10-4.05 (m, 2H, PEG-H), 3.85-3.82 (m, 2H, PEG-H), 3.72-3.62 (m, 12H, PEG-H), 1.27 (t, \textit{J} = 7.1 Hz, 3H, H16); $^{13}$C NMR: (126 MHz, CDCl$_3$) $\delta$ 170.59 (C14), 158.78 (C1), 138.29 (C3), 117.15 (C2), 83.10 (C4), 72.60 (PEG-C), 70.96 (PEG-C), 70.76 (PEG-C), 70.68 (PEG-C), 70.42 (PEG-C), 69.73 (PEG-C), 68.83 (PEG-C), 67.63 (PEG-C), 61.86 (PEG-C), 60.96 (C15), 14.24 (C16); LRMS(ES$^+$) \textit{m/z} calculated for C$_{18}$H$_{28}$IO$_7$: 483.1 ([M+H]$^+$); observed 483.3 [M+H]$^+$.

\subsubsection{14-(4-iodophenoxy)-3,6,9,12-tetraoxatetradecanoic acid} %4

\begin{figure}[h!]
    \centering
    \includegraphics[width=8cm]{Images/acidlinker.png}
\end{figure}

Ethyl 14-(4-iodophenoxy)-3,6,9,12-tetraoxatetradecanoate (221 mg, 0.46 mmol) was suspended in MeOH (10 mL); potassium hydroxide (51 mg, 0.92 mmol) was added to the solution and the reaction mixture was stirred overnight at room temperature. The reaction was diluted with H$_2$O (30 mL) and extracted with DCM (3 x 19 mL) to remove any unreacted starting material. The aqueous layer was then acidified to ca. pH 2 using 1 M HCl and extracted further with DCM (3 x 10 mL). Organic layers were combined, dried over Na$_2$SO$_4$, filtered and concentrated to yield the product as a yellow oil (99 mg, 0.23 mmol, 48\%). 

R$_f$: 0.16 (100\% EtOAc); UV $\lambda_{max}$ (EtOH/nm) 280.4, 233.4; IR $\nu_{max}$ (cm$^{-1}$) 3064 (s, br, 0-H carboxylic acid), 2870 (m, C-H alkane), 1876 (w, aromatic overtones), 1749 (s, C=O acid), 1097 (s, C-O ether); $^1$H NMR (500 MHz, CDCl$_3$) $\delta$ 7.53 (d, \textit{J}= 8.9 Hz, 2H, H2), 6.69 (d, \textit{J}= 8.9 Hz, 2H, H3), 4.14 (s, 2H, H13), 4.11-4.05 (m, 2H, PEG-H), 3.91-3.78 (m, 2H, PEG-H), 3.77-3.69 (m, 4H, PEG-H), 3.69-3.63 (m, 8H, PEG-H); $^{13}$C NMR: (126 MHz, CDCl$_3$) $\delta$ 171.95 (C14), 158.74 (C1), 138.31 (C3), 117.20 (C2), 83.12 (C4), 71.48 (PEG-C), 71.00 (PEG-C), 70.76 (PEG-C), 70.56 (PEG-C), 70.43 (PEG-C), 70.33 (PEG-C), 69.72 (PEG-C), 69.20 (PEG-C), 67.55 (PEG-C); LRMS(ES$^-$) \textit{m/z} calculated for C$_{16}$H$_{22}$IO$_7$: 453.1 ([M-H]$^-$); observed 453.1 [M+H]$^-$.

\subsection{On-DNA}

\subsubsection{General Procedure for Ethanol Precipitation of DNA Conjugates}

To the reaction mixture was added 10\% vol. NaCl (5 M in H$_2$O) and 3x vol. cold abs. EtOH; the reaction mixture was then stored at -20 $^o$C for 16 hours. The sample was centrifuged at 13400 rpm for 10 minutes, the supernatant discarded and the residual pellet washed with 70\% cold EtOH/H$_2$O before being centrifuged for a further 10 minutes at 13400 rpm. The supernatant was again discarded and the pellet allowed to air dry before being resuspended in water as a 1 mM solution. 

\subsubsection{General Procedure for MMT-Deprotection}

\begin{figure}[H]
    \centering
    \includegraphics[width=10cm]{Images/MMTDeprotection.png}
\end{figure}

The average loading of single stranded DNA attached to solid support was found by cleavage from solid support using the below method and repeating three times. Nanodrop concentration of cleaved DNA showed that 103 mg yielded 2 $\mu$mol of DNA. The single-stranded DNA employed was a 14-mer (GTCTTGCCGAATTC) modified with a 5' MMT-amino C6 linker bound to solid support at the 3' end. Solid supported DNA (105 mg, ca. 2 $\mu$mol) was washed with 3\% trichloroacetic acid in DCM (10 x 500 $\mu$L). A yellow colour indicated that the deprotection was in progress. Once this colour subsided the solid supported DNA was washed with DCM (3 x 500 $\mu$L) and left to air dry for 20 minutes. 

\subsubsection{General Procedure for Synthesis of Headpieces} %number \& number

\begin{figure}[h!]
    \centering
    \includegraphics[width=13cm]{Images/HPSynthesisGen.png}
\end{figure}

To a 1.5 mL microcentrifuge tube was added HATU (17 mg, 44 $\mu$mol), DIPEA (17 $\mu$L, 100 $\mu$mol) and DMF (1 mL). To this was added the required acid linker (40 $\mu$mol) and the mixture was shaken for 20 minutes at room temperature. Deprotected solid supported DNA (ca. 2 $\mu$mol) was added and the reaction was shaken overnight at room temperature. The mixture was then filtered and washed with DMF (3 x 500 $\mu$L), MeCN (3 x 500 $\mu$L), MeOH (3 x 500$\mu$L) and DCM (3 x 500 $\mu$L), before being allowed to air dry for 20 minutes. 

40\% methylamine in water (500$\mu$L) and 33\% ammonia in water (500 $\mu$L) were mixed in a 1.5 mL microcentrifuge tube. The solid supported DNA was added and the mixture shaken overnight at room temperature. The mixture was then filtered and the beads washed with water (3 x 500 $\mu$L); the resulting filtrate was concentrated to ca. 0.5 mL using a Genevac at 40 $^o$C. The crude product was then purified by HPLC, required fractions concentrated to dryness using a Genevac at 40 $^o$C and resuspended in water (1 mL). The concentration of samples was then quantified by UV using a NanoDrop One by ThermoFisher. The usual amount was ca. 0.5-1 $\mu$mol of DNA after HPLC purification. The exact amount of the complimentary 14-mer (GAATTCGGCAAGAC) was then added added in water; the solution was heated to 80 $^o$C for 1 hour then allowed to cool slowly. The double stranded DNA was concentrated to dryness using a Genevac at 40 $^o$C and resuspended in water to form a 1 mM solution of the product.

\pagebreak
\subsubsection*{DNA Conjugate HP-1} 

\begin{figure}[h!]
    \centering
    \includegraphics[width=13cm]{Images/IodoHP.png}
\end{figure}

DNA conjugate \textbf{HP-1} was prepared according to the general procedure utilising 14-(4-iodophenoxy)-3,6,9,12-tetraoxatetradecanoic acid (numb %insert numb
, 18 mg).

HRMS (ESI): \textit{m/z} calculated mass: 4842.8421; observed mass: 4842.8233

\subsubsection*{DNA Conjugate PEG4-NH$_2$} %peg4 NH2 update #

\begin{figure}[h!]
    \centering
    \includegraphics[width=13cm]{Images/AminoHP.png}
\end{figure}

DNA conjugate \textbf{PEG4-NH$_2$} was prepared according to the general procedure utilising 1-(9H-fluoren-9-yl)-3-oxo-2,7,10, 13,16-pentaoxa-4-azaoctadecan-18-oic acid (19 mg).

HRMS (ESI): \textit{m/z} calculated mass: 4639.9301; observed mass: 4639.9183

\subsubsection{General Procedure for on-DNA Amide Coupling}

\begin{figure}[h!]
    \centering
    \includegraphics[width=13cm]{Images/Gen4wdAm.png}
\end{figure}

To a 50 $\mu$L glass insert containing the corresponding carboxylic acid (15.0 $\mu$mol) was added HATU (5.70 mg, 15.0 $\mu$mol), 5\% TPGS-750-M (21 $\mu$L), 2,6-lutidine (6.92 $\mu$L, 60.0 $\mu$mol) and DNA (9 $\mu$L, 1 mM in H$_2$O). Vials were vortexed for 30 seconds, then heated at 45 $^o$C for 16 hours in a Paradox$^{TM}$ 96-well microphotoredox/optimisation plate. After cooling to room temperature, the reaction mixture was diluted with water (up to 200 $\mu$L) and washed with DCM (3 x 400 $\mu$L). Samples were then filtered through a hydrophilic PTFE filter and precipitated according to the general ethanol precipitation procedure. 

\subsubsection*{DNA Conjugate HP-2} %insert number 52 in thesis

\begin{figure}[H]
    \centering
    \includegraphics[width=13cm]{Images/DNA52.png}
\end{figure}

DNA conjugate \textbf{HP-2} was prepared according to the general procedure for on-DNA amide coupling employing 4-iodobenzoic acid (3.7 mg).

HRMS (ESI): \textit{m/z} calculated mass: 4869.8530; observed mass: 4869.8476

\subsubsection*{DNA Conjugate HP-3} %insert number 71 in thesis 

\begin{figure}[h!]
    \centering
    \includegraphics[width=13cm]{Images/DNA71.png}
\end{figure}

DNA conjugate \textbf{HP-3} was prepared according to the general procedure for on-DNA amide coupling employing 4-vinylbenzoic acid (2.2 mg).

HRMS (ESI): \textit{m/z} calculated mass: 4769.9720; observed mass: 4769.9276

\subsubsection{General Procedure for Optimised on-DNA Heck Reaction} %10.6.4 in thesis

\begin{figure}[h!]
    \centering
    \includegraphics[width=13cm]{Images/GenHeck.png}
\end{figure}

To a 50 $\mu$L glass insert for a Para-dox$^{TM}$ 96-well microphotoredox plate was added K$_3$PO$_4$ (8 $\mu$L, 113.2 mg in 200 $\mu$L H$_2$O), [(cinnamyl)PdCl]$_2$ (2.25 $\mu$L, 5.1 mg in 200 $\mu$L DMF) and XPhos (2.25 $\mu$L, 9.5 mg in 100 $\mu$L DMF). Samples were vortexed for 30 seconds then allowed to stand at room temperature for a further 10 minutes before addition of 5\% TPGS-750-M (12 $\mu$L), aq. NaCl (8 $\mu$L, 6.14 M), DNA (2 $\mu$L, 1 mM in H$_2$O) and alkene (11 $\mu$mol). Samples were vortexed for a further 30 seconds, then heated at 50 $^o$C for 2 hours in a Paradox$^{TM}$ 96-well microphotoredox/optimisation plate. Sodium diethyldithiocarbamate (6 $\mu$L, 1 M in H$_2$O) was then added to the reactions, which were heated at 60 $^o$C for a further 30 minutes. The reaction mixtures were allowed to cool to room temperature then diluted with H$_2$O (up to 200 $\mu$L) and washed with DCM (3 x 400 $\mu$L). The organics were removed; the aqueous solutions were then filtered through a hydrophilic PTFE filter and subsequently analysed via mass spectrometry. 

In instances where an alkenyl DNA conjugate was employed, aryl halide (11 $\mu$mol) was used in place of the alkene component.

\subsubsection*{Table of Results}

  \begin{table}[H]
\centering
  \begin{tabular}{lllllll}
    \hline
   Entry & Code & DNA-HP & Coupling Partner & Product (\%) & SM (\%) & Dehal (\%)\\
    \hline
    1 & 1A &\includegraphics[width=1.8cm]{Images/IPhEther.png}  & \includegraphics[width=1.5cm]{Images/Me_acrylate.png}& 100$^a$ & 0 & 0\\ [0.25ex]
    2 & 1B &\includegraphics[width=1.8cm]{Images/IPhEther.png}& \includegraphics[width=1.5cm]{Images/Bn_acrylate.png} & 92$^a$ & 6 & 2\\ [0.25ex]
    3 & 1C &\includegraphics[width=1.8cm]{Images/IPhEther.png}& \includegraphics[width=1.7cm]{Images/N-Et_acryl.png} & 100 & 0 & 0\\ [0.25ex]
    4 & 1D &\includegraphics[width=1.8cm]{Images/IPhEther.png}& \includegraphics[width=1.6cm]{Images/N-allyl_acet.png} & 91 & 4 & 5\\ [0.25ex]
    5 & 1E &\includegraphics[width=1.8cm]{Images/IPhEther.png}& \includegraphics[width=1.7cm]{Images/N-Ph_acryl.png} & 100 & 0 & 0\\ [0.25ex]
    6 & 1F &\includegraphics[width=1.8cm]{Images/IPhEther.png}& \includegraphics[width=1.8cm]{Images/N-acryloyl_morph.png} & 100 & 0 & 0 \\[0.25ex]
     7 & 1G &\includegraphics[width=1.8cm]{Images/IPhEther.png}& \includegraphics[width=1.4cm]{Images/Styrene.png} & 88 & 10 & 2\\[0.25ex]
    8 & 2A &\includegraphics[width=2cm]{Images/IPhAmide.png}  & \includegraphics[width=1.5cm]{Images/Me_acrylate.png}& 100$^a$ & 0 & 0\\ [0.25ex]
    9 & 2B &\includegraphics[width=2cm]{Images/IPhAmide.png}& \includegraphics[width=1.5cm]{Images/Bn_acrylate.png} & 80$^a$ & 3 & 17\\ [0.25ex]
    10 & 2C &\includegraphics[width=2cm]{Images/IPhAmide.png}& \includegraphics[width=1.7cm]{Images/N-Et_acryl.png} & 100 & 0 & 0\\ [0.25ex]
    11 & 2D &\includegraphics[width=2cm]{Images/IPhAmide.png}& \includegraphics[width=1.6cm]{Images/N-allyl_acet.png} & 100 & 0 & 0\\ [0.25ex]
    12 & 2E &\includegraphics[width=2cm]{Images/IPhAmide.png}& \includegraphics[width=1.7cm]{Images/N-Ph_acryl.png} & 100 & 0 & 0\\ [0.25ex]
    13 & 2F &\includegraphics[width=2cm]{Images/IPhAmide.png}& \includegraphics[width=1.8cm]{Images/N-acryloyl_morph.png} & 100 & 0 & 0 \\[0.25ex]
       14 & 2G &\includegraphics[width=2cm]{Images/IPhAmide.png}& \includegraphics[width=1.4cm]{Images/Styrene.png} & 93 & 2 & 5\\
    \hline
     \end{tabular}
 \end{table}
 $^a$Present as a mixture of the ester and the hydrolysed product
 
   \begin{table}[H]
\centering
  \begin{tabular}{lllllll}
    \hline
   Entry & Code & DNA-HP & Coupling Partner & Product (\%) & SM (\%) & Dehal (\%)\\
    \hline
      15 & 2H & \includegraphics[width=2cm]{Images/IPhAmide.png}& \includegraphics[width=1.7cm]{Images/Tolyl.png} & 93 & 2 & 5\\ [0.25ex]
    16 & 2I & \includegraphics[width=2cm]{Images/IPhAmide.png}& \includegraphics[width=2.1cm]{Images/vinylbenzoicacid.png} & 100 & 0 & 0\\ [0.25ex]
    17 & 2J & \includegraphics[width=2cm]{Images/IPhAmide.png}& \includegraphics[width=1.8cm]{Images/nitrile.png} & 84 & 10 & 6 \\[0.25ex]
     18 & 2K & \includegraphics[width=2cm]{Images/IPhAmide.png}& \includegraphics[width=1.4cm]{Images/4pyridyl.png} & 95 & 0 & 5\\[0.25ex]
      19 & 2L & \includegraphics[width=2cm]{Images/IPhAmide.png}& \includegraphics[width=1.7cm]{Images/acrylophenone.png} & 100 & 0 & 0\\[0.25ex]
      20 & 2M & \includegraphics[width=2cm]{Images/IPhAmide.png}& \includegraphics[width=1.4cm]{Images/MVK.png} & 82 & 0 & 0\\[0.25ex]%Jake- double check @ home
     21 & 3N &\includegraphics[width=2.2cm]{Images/StyrylHP.png}& \includegraphics[width=1.2cm]{Images/Brbenzene.png} & 80 & 20 & N/A\\ [0.25ex]
    22 & 3O&\includegraphics[width=2.2cm]{Images/StyrylHP.png}& \includegraphics[width=1.8cm]{Images/iodoacid.png} & 100$^b$ & 0 & 0\\ [0.25ex]
    23 & 3P &\includegraphics[width=2.2cm]{Images/StyrylHP.png}& \includegraphics[width=1.6cm]{Images/iodophenol.png} & 100$^c$ & 0 & N/A \\[0.25ex]
     24 & 3Q &\includegraphics[width=2.2cm]{Images/StyrylHP.png}& \includegraphics[width=1.1cm]{Images/3pyridyl.png} & 61 & 30 & N/A\\
     \hline
  \end{tabular}
 \end{table}

$^b$15\% present as double-substitution product; $^c$91\% present as double-substitution product. 
\pagebreak
\subsubsection*{DNA Conjugate 1A} 

\begin{figure}[h!]
    \centering
    \includegraphics[width=13cm]{Images/DNA40.png}
\end{figure}

DNA conjugate \textbf{1A} was prepared according to the general procedure for optimised on-DNA Heck reaction employing Headpiece \textbf{HP-1} and methyl acrylate (1.02 $\mu$L).

HRMS (ESI): \textit{m/z} calculated mass: 4800.9666 (acid: 4786.9509); observed mass: 4800.9272 (51\%), 4786.9158 (49\%)
 
\subsubsection*{DNA Conjugate 1B} 
\begin{figure}[H]
    \centering
    \includegraphics[width=13cm]{Images/DNA49.png}
\end{figure}

DNA conjugate \textbf{1B} was prepared according to the general procedure for optimised on-DNA Heck reaction employing Headpiece \textbf{HP-1} %ins
and benzyl acrylate (1.65 $\mu$L).

HRMS (ESI): \textit{m/z} calculated mass: 4876.9979 (acid: 4786.9509); observed mass: 4876.9298 (49\%), 4786.8529 (43\%) 

\subsubsection*{DNA Conjugate 1C}

\begin{figure}[h!]
    \centering
    \includegraphics[width=13cm]{Images/DNA47.png}
\end{figure}

DNA conjugate \textbf{1C} was prepared according to the general procedure for optimised on-DNA Heck reaction employing Headpiece \textbf{HP-1} and N-ethylacrylamide (1.20 $\mu$L).

HRMS (ESI): \textit{m/z} calculated mass: 4813.9982; observed mass: 4813.9550

 \pagebreak

\subsubsection*{DNA Conjugate 1D} 

\begin{figure}[h!]
    \centering
    \includegraphics[width=13cm]{Images/DNA50.png}
\end{figure}

DNA conjugate \textbf{1D} was prepared according to the general procedure for optimised on-DNA Heck reaction employing Headpiece \textbf{HP-1} and N-allylacetamide (0.78 $\mu$L).

HRMS (ESI): \textit{m/z} calculated mass: 4813.9982; observed mass 4813.9607
 
\subsubsection*{DNA Conjugate 1E} 

\begin{figure}[h!]
    \centering
    \includegraphics[width=13cm]{Images/DNA45.png}
\end{figure}

DNA conjugate \textbf{1E} was prepared according to the general procedure for optimised on-DNA Heck reaction employing Headpiece \textbf{HP-1} and N-phenylacrylamide (1.65 mg). In this instance due to the solid-phase nature of the alkene this was added to the reaction vial first and thus was present during the catalyst pre-activation step; no detrimental influence on reaction progression and/or DNA integrity was observed. 

HRMS (ESI): \textit{m/z} calculated mass: 4861.9982; observed mass: 4861.9578

\subsubsection*{DNA Conjugate 1F}

\begin{figure}[h!]
    \centering
    \includegraphics[width=13cm]{Images/DNA46.png}
\end{figure}

DNA conjugate \textbf{1F} was prepared according to the general procedure for optimised on-DNA Heck reaction employing Headpiece \textbf{HP-1} and N-acryloylmorpholine (1.41 $\mu$L).

HRMS (ESI): \textit{m/z} calculated mass: 4856.0088; observed mass: 4855.9637

\pagebreak

\subsubsection*{DNA Conjugate 1G}

\begin{figure}[h!]
    \centering
    \includegraphics[width=13cm]{Images/DNA48.png}
\end{figure}

DNA conjugate \textbf{1G} was prepared according to the general procedure for optimised on-DNA Heck reaction employing Headpiece \textbf{HP-1} and styrene (1.29 $\mu$L).

HRMS (ESI): \textit{m/z} calculated mass: 4818.9924; observed mass: 4818.9153


\subsubsection*{DNA Conjugate 2A}

\begin{figure}[h!]
    \centering
    \includegraphics[width=13cm]{Images/DNA54.png}
\end{figure}

DNA conjugate \textbf{2A} was prepared according to the general procedure for optimised on-DNA Heck reaction employing Headpiece \textbf{HP-2} and methyl acrylate (1.02 $\mu$L).

HRMS (ESI): \textit{m/z} calculated mass: 4827.9775 (acid: 4813.9618); observed mass: 4827.9600 (30\%), 4813.9481 (70\%)

\subsubsection*{DNA Conjugate 2B}

\begin{figure}[h!]
    \centering
    \includegraphics[width=13cm]{Images/DNA55.png}
\end{figure}

DNA conjugate \textbf{2B} was prepared according to the general procedure for optimised on-DNA Heck reaction employing Headpiece \textbf{HP-2} and benzyl acrylate (1.65 $\mu$L).

HRMS (ESI): \textit{m/z} calculated mass: 4904.0088 (acid 4813.9618); observed mass: 4903.9928 (1\%), 4813.9436 (80\%)

\pagebreak

\subsubsection*{DNA Conjugate 2C}

\begin{figure}[h!]
    \centering
    \includegraphics[width=13cm]{Images/DNA56.png}
\end{figure}

DNA conjugate \textbf{2C} was prepared according to the general procedure for optimised on-DNA Heck reaction employing Headpiece \textbf{HP-2} and N-ethylacrylamide (1.20 $\mu$L).

HRMS (ESI): \textit{m/z} 4841.0091; observed mass: 4840.9905

\subsubsection*{DNA Conjugate 2D}

\begin{figure}[h!]
    \centering
    \includegraphics[width=13cm]{Images/DNA59.png}
\end{figure}

DNA conjugate \textbf{2D} was prepared according to the general procedure for optimised on-DNA Heck reaction employing Headpiece \textbf{HP-2} and N-allylacetamide (0.78 $\mu$L).

HRMS (ESI): \textit{m/z} calculated mass: 4841.0091; observed mass: 4840.9974

\subsubsection*{DNA Conjugate 2E}

\begin{figure}[h!]
    \centering
    \includegraphics[width=13cm]{Images/DNA58.png}
\end{figure}
DNA conjugate \textbf{2E} was prepared according to the general procedure for optimised on-DNA Heck reaction employing Headpiece \textbf{HP-2} and N-phenylacrylamide (1.65 mg). In this instance due to the solid-phase nature of the alkene this was added to the reaction vial first and thus was present during the catalyst pre-activation step; no detrimental influence on reaction progression and/or DNA integrity was observed. 

HRMS (ESI): \textit{m/z} calculated mass: 4889.0091; observed mass: 4888.9932

\pagebreak

\subsubsection*{DNA Conjugate 2F}

\begin{figure}[h!]
    \centering
    \includegraphics[width=13cm]{Images/DNA57.png}
\end{figure}

DNA conjugate \textbf{2F} was prepared according to the general procedure for optimised on-DNA Heck reaction employing Headpiece \textbf{HP-2} and N-acryloylmorpholine (1/41 $\mu$L).

HRMS (ESI): \textit{m/z} calculated mass: 4883.0197; observed mass: 4882.9992

\subsubsection*{DNA Conjugate 2G/3N}

\begin{figure}[h!]
    \centering
    \includegraphics[width=13cm]{Images/DNA60.png}
\end{figure}

DNA conjugate \textbf{2G} was prepared according to the general procedure for optimised on-DNA Heck reaction employing Headpiece \textbf{HP-2} and styrene (1.29 $\mu$L).

HRMS (ESI): \textit{m/z} calculated mass: 4846.0033; observed mass: 4845.9896

\vspace{0.5cm}
\textbf{OR}
\vspace{0.5cm}

DNA conjugate \textbf{3N} was prepared according to the general procedure for optimised on-DNA Heck reaction employing Headpiece \textbf{HP-3} and bromobenzene (1.15 $\mu$L)

HRMS (ESI): \textit{m/z} calculated mass: 4846.0033; observed mass: 4845.9443 (80\%)

\subsubsection*{DNA Conjugate 2H}

\begin{figure}[h!]
    \centering
    \includegraphics[width=13cm]{Images/DNA61.png}
\end{figure}

DNA conjugate \textbf{2H} was prepared according to the general procedure for optimised on-DNA Heck reaction employing Headpiece \textbf{HP-2} and 4-methylstyrene (1.42 $\mu$L).

HRMS (ESI): \textit{m/z} calculated mass: 4860.0189; observed mass: 4859.9713

\pagebreak

\subsubsection*{DNA Conjugate 2I/3O}

\begin{figure}[h!]
    \centering
    \includegraphics[width=13cm]{Images/DNA62.png}
\end{figure}

DNA conjugate \textbf{2I} was prepared according to the general procedure for optimised on-DNA Heck reaction employing Headpiece \textbf{HP-2} and 4-vinylbenzoic acid (1.63 mg). In this instance due to the solid-phase nature of the alkene this was added to the reaction vial first and thus was present during the catalyst pre-activation step; no detrimental influence on reaction progression and/or DNA integrity was observed. 

HRMS (ESI): \textit{m/z} calculated mass: 4889.9931; observed mass: 4889.9475

\vspace{0.5cm}
\textbf{OR}
\vspace{0.5cm}

DNA conjugate \textbf{3O} was prepared according to the general procedure for optimised on-DNA Heck reaction employing Headpiece \textbf{HP-3} and 4-iodobenzoic acid (2.73 mg). In this instance due to the solid-phase nature of the aryl halide this was added to the reaction vial first and thus was present during the catalyst pre-activation step; no detrimental influence on reaction progression and/or DNA integrity was observed. 

HRMS (ESI): \textit{m/z} calculated mass: 4889.9931 (di-substituted: 5010.0143); observed mass: 4889.9777 (85\%), 5009.9993 (15\%)

\subsubsection*{DNA Conjugate 2J}

\begin{figure}[h!]
    \centering
    \includegraphics[width=13cm]{Images/DNA63.png}
\end{figure}

DNA conjugate \textbf{2J} was prepared according to the general procedure for optimised on-DNA Heck reaction employing Headpiece \textbf{HP-2} and 4-cyanostyrene (1.30 $\mu$L).

HRMS (ESI): \textit{m/z} calculated mass: 4870.9985; observed mass: 4870.9538

\pagebreak

\subsubsection*{DNA Conjugate 2K} 

\begin{figure}[h!]
    \centering
    \includegraphics[width=13cm]{Images/DNA64.png}
\end{figure}

DNA conjugate \textbf{2K} was prepared according to the general procedure for optimised on-DNA Heck reaction employing Headpiece \textbf{HP-2} and 4-vinylpyridine (1.14 $\mu$L).

HRMS (ESI): \textit{m/z} calculated mass: 4846.9985; observed mass: 4846.9564

\subsubsection*{DNA Conjugate 2L} %Jake acrylophenone results

\begin{figure}[h!]
    \centering
    \includegraphics[width=13cm]{Images/DNAacrylophenone.png}
\end{figure}

DNA conjugate \textbf{2L} was prepared according to the general procedure for optimised on-DNA Heck reaction employing Headpiece \textbf{HP-2} and acrylophenone (1.45 mg).

HRMS (ESI): \textit{m/z} calculated mass: 4873.9982; observed mass: 4873.9832

\subsubsection*{DNA Conjugate 2M} %Jake MVK results

\begin{figure}[h!]
    \centering
    \includegraphics[width=13cm]{Images/JakeMVKoligo.png}
\end{figure}

DNA conjugate \textbf{2M} was prepared according to the general procedure for optimised on-DNA Heck reaction employing Headpiece \textbf{HP-2} and methyl vinyl ketone (0.91 $\mu$L).

HRMS (ESI): \textit{m/z} calculated mass: 4811.9826; observed mass: 4811.9740

\pagebreak
\subsubsection*{DNA Conjugate 3P}

\begin{figure}[h!]
    \centering
    \includegraphics[width=13cm]{Images/DNA74.png}
\end{figure}

DNA conjugate \textbf{3P} was prepared according to the general procedure for optimised on-DNA Heck reaction employing Headpiece \textbf{HP-3} and 4-iodophenol (2.42 mg). In this instance due to the solid-phase nature of the alkene this was added to the reaction vial first and thus was present during the catalyst pre-activation step; no detrimental influence on reaction progression and/or DNA integrity was observed.

HRMS (ESI): \textit{m/z} calculated mass: 4861.9982 (di-substituted: 4954.0244); observed mass: 4861.9861 (9\%), 4954.0216 (91\%)


\subsubsection*{DNA Conjugate 3Q}

\begin{figure}[h!]
    \centering
    \includegraphics[width=13cm]{Images/DNA75.png}
\end{figure}

DNA conjugate \textbf{3Q} was prepared according to the general procedure for optimised on-DNA Heck reaction employing Headpiece \textbf{HP-3} and 3-iodopyridine (2.26 mg). In this instance due to the solid-phase nature of the alkene this was added to the reaction vial first and thus was present during the catalyst pre-activation step; no detrimental influence on reaction progression and/or DNA integrity was observed.

HRMS (ESI): \textit{m/z} calculated mass: 4846.9985; observed mass: 4846.9868 (61\%)


\section{Chromatograms and Spectra}
\subsection{NMR Spectra}
\pagebreak

\subsubsection{2-(2-(2-(2-hydroxyethoxy)ethoxy)ethoxy)ethyl 4-methylbenzenesulfonate}
\begin{figure}[h!]
    \centering
    \includegraphics[width=13.5cm]{Chrom_Spectra/PEG4-Ts_1Hf.PNG}
\end{figure}

\begin{figure}[h!]
    \centering
    \includegraphics[width=13.5cm]{Chrom_Spectra/PEG4-Ts_13Cf.PNG}
\end{figure}
\pagebreak
\subsubsection{2-(2-(2-(2-(4-iodophenoxy)ethoxy)ethoxy)ethoxy)ethan-1-ol}

\begin{figure}[h!]
    \centering
    \includegraphics[width=13.5cm]{Chrom_Spectra/PEG4-PhI_1Hf.PNG}
\end{figure}

\begin{figure}[h!]
    \centering
    \includegraphics[width=13.5cm]{Chrom_Spectra/PEG4-PhI_13Cf.PNG}
\end{figure}
\pagebreak
\subsubsection{Ethyl 14-(4-iodophenoxy)-3,6,9,12-tetraoxatetradecanoate}

\begin{figure}[h!]
    \centering
    \includegraphics[width=13.5cm]{Chrom_Spectra/Ester-Peg4-PhI_1Hf.PNG}
\end{figure}


\begin{figure}[h!]
    \centering
    \includegraphics[width=13.5cm]{Chrom_Spectra/Ester-Peg4-PhI_13Cf.PNG}
\end{figure}
\pagebreak
\subsubsection{14-(4-iodophenoxy)-3,6,9,12-tetraoxatetradecanoic acid}

\begin{figure}[h!]
    \centering
    \includegraphics[width=13.5cm]{Chrom_Spectra/Acid-Peg4-PhI_1Hf.PNG}
\end{figure}


\begin{figure}[h!]
    \centering
    \includegraphics[width=13.5cm]{Chrom_Spectra/Acid-Peg4-PhI_13Cf.PNG}
\end{figure}

\pagebreak

\subsection{Oligonucleotide Chomatograms and Mass Spectra}

\subsubsection*{DNA Conjugate \textbf{HP1}}
\begin{figure}[h!]
    \centering
    \includegraphics[width=13cm]{Chrom_Spectra/HP39.PNG}
\end{figure}

\subsubsection*{DNA Conjugate \textbf{PEG4-NH$_2$}}
\begin{figure}[h!]
    \centering
    \includegraphics[width=13cm]{Chrom_Spectra/HP57.PNG}
\end{figure}

\pagebreak

\subsubsection*{DNA Conjugate \textbf{HP-2}}
\begin{figure}[h!]
    \centering
    \includegraphics[width=13cm]{Chrom_Spectra/HP58.PNG}
\end{figure}

\subsubsection*{DNA Conjugate \textbf{HP-3}} 
\begin{figure}[h!]
    \centering
    \includegraphics[width=13cm]{Chrom_Spectra/A71.PNG}
\end{figure}

\pagebreak

\subsubsection*{DNA Conjugate \textbf{1A}} 
\begin{figure}[h!]
    \centering
    \includegraphics[width=13cm]{Chrom_Spectra/A40.PNG}
\end{figure}

\subsubsection*{DNA Conjugate \textbf{1B}}
\begin{figure}[h!]
    \centering
    \includegraphics[width=13cm]{Chrom_Spectra/A49.PNG}
\end{figure}

\pagebreak

\subsubsection*{DNA Conjugate \textbf{1C}} 
\begin{figure}[h!]
    \centering
    \includegraphics[width=13cm]{Chrom_Spectra/A47.PNG}
\end{figure}

\subsubsection*{DNA Conjugate \textbf{1D}} 
\begin{figure}[h!]
    \centering
    \includegraphics[width=13cm]{Chrom_Spectra/A50.PNG}
\end{figure}

\pagebreak

\subsubsection*{DNA Conjugate \textbf{1E}} 
\begin{figure}[h!]
    \centering
    \includegraphics[width=13cm]{Chrom_Spectra/A45.PNG}
\end{figure}

\subsubsection*{DNA Conjugate \textbf{1F}} 
\begin{figure}[h!]
    \centering
    \includegraphics[width=13cm]{Chrom_Spectra/A46.PNG}
\end{figure}

\pagebreak

\subsubsection*{DNA Conjugate \textbf{1G}} 
\begin{figure}[h!]
    \centering
    \includegraphics[width=13cm]{Chrom_Spectra/A48.PNG}
\end{figure}

\subsubsection*{DNA Conjugate \textbf{2A}} 
\begin{figure}[h!]
    \centering
    \includegraphics[width=13cm]{Chrom_Spectra/A54.PNG}
\end{figure}

\pagebreak

\subsubsection*{DNA Conjugate \textbf{2B}} 
\begin{figure}[h!]
    \centering
    \includegraphics[width=13cm]{Chrom_Spectra/A55.PNG}
\end{figure}

\subsubsection*{DNA Conjugate \textbf{2C}} 
\begin{figure}[h!]
    \centering
    \includegraphics[width=13cm]{Chrom_Spectra/A56.PNG}
\end{figure}

\pagebreak

\subsubsection*{DNA Conjugate \textbf{2D}} 
\begin{figure}[h!]
    \centering
    \includegraphics[width=13cm]{Chrom_Spectra/A59.PNG}
\end{figure}

\subsubsection*{DNA Conjugate \textbf{2E}} 
\begin{figure}[h!]
    \centering
    \includegraphics[width=13cm]{Chrom_Spectra/A58.PNG}
\end{figure}

\pagebreak

\subsubsection*{DNA Conjugate \textbf{2F}} 
\begin{figure}[h!]
    \centering
    \includegraphics[width=13cm]{Chrom_Spectra/A57.PNG}
\end{figure}

\subsubsection*{DNA Conjugate \textbf{2G} from \textbf{HP-2}} 
\begin{figure}[h!]
    \centering
    \includegraphics[width=13cm]{Chrom_Spectra/A60.PNG}
\end{figure}

\pagebreak

\subsubsection*{DNA Conjugate \textbf{3N} from \textbf{HP-3}} 
\begin{figure}[h!]
    \centering
    \includegraphics[width=13cm]{Chrom_Spectra/A72.PNG}
\end{figure}

\subsubsection*{DNA Conjugate \textbf{2H}} 
\begin{figure}[h!]
    \centering
    \includegraphics[width=13cm]{Chrom_Spectra/A61.PNG}
\end{figure}

\pagebreak

\subsubsection*{DNA Conjugate \textbf{2I} from \textbf{HP-2}} 
\begin{figure}[h!]
    \centering
    \includegraphics[width=13cm]{Chrom_Spectra/A62.PNG}
\end{figure}

\subsubsection*{DNA Conjugate \textbf{3O} from \textbf{HP-3}}
\begin{figure}[h!]
    \centering
    \includegraphics[width=13cm]{Chrom_Spectra/A73.PNG}
\end{figure}

\pagebreak

\subsubsection*{DNA Conjugate \textbf{2J}}
\begin{figure}[h!]
    \centering
    \includegraphics[width=13cm]{Chrom_Spectra/A63.PNG}
\end{figure}

\subsubsection*{DNA Conjugate \textbf{2K}}
\begin{figure}[h!]
    \centering
    \includegraphics[width=13cm]{Chrom_Spectra/A64.PNG}
\end{figure}
\pagebreak
\subsubsection*{DNA Conjugate \textbf{2L}}

\begin{figure}[h!]
    \centering
    \includegraphics[width=13cm]{Chrom_Spectra/AcrylophenoneChrom.PNG}
\end{figure}

\subsubsection*{DNA Conjugate \textbf{2M}}

\begin{figure}[h!]
    \centering
    \includegraphics[width=13cm]{Chrom_Spectra/MVKChrom.PNG}
\end{figure}

\pagebreak

\subsubsection*{DNA Conjugate \textbf{3P}} %update numb
\begin{figure}[h!]
    \centering
    \includegraphics[width=13cm]{Chrom_Spectra/A74.PNG}
\end{figure}

\subsubsection*{DNA Conjugate \textbf{3Q}} %update numb
\begin{figure}[h!]
    \centering
    \includegraphics[width=13cm]{Chrom_Spectra/A75.PNG}
\end{figure}

\end{document}
